# Supplementary material for: Infection with an acanthocephalan helminth reduces anxiety-like behaviour in crustacean host
Source: Sci Rep. 2022 Dec 15;12:21649. doi: 10.1038/s41598-022-25484-9 (PMC9755125; doi:10.1038/s41598-022-25484-9)
Supplement: Supplementary file 2 — Supplementary Table S1. [file 41598_2022_25484_MOESM2_ESM.csv]

Treatment A	Infection status A	Treatment B	Infection_status_B	Z	P	BH critical value
chronic and acute stress	C	chronic and acute stress	U	-4.2532	0.0000	0.0026
acute stress	C	acute stress	U	-3.9526	0.0001	0.0042
chronic and acute stress	A	chronic and acute stress	C	2.9148	0.0036	0.0099
chronic and acute stress	U	control	U	2.8793	0.0040	0.0104
chronic and acute stress	A	chronic stress	A	2.7308	0.0063	0.0125
acute stress	U	control	U	2.7307	0.0063	0.0130
chronic stress	C	chronic stress	U	-2.5472	0.0109	0.0141
control	C	control	U	-2.2120	0.0270	0.0188
chronic stress	A=C	chronic stress	U	-2.1728	0.0298	0.0208
acute stress	A=C	acute stress	U	-2.1216	0.0339	0.0219
chronic stress	A<C	chronic stress	U	-2.0744	0.0380	0.0224
chronic and acute stress	A	chronic and acute stress	A>C	2.0504	0.0403	0.0229
chronic and acute stress	U	chronic stress	U	2.0202	0.0434	0.0245
control	A	control	A<C	1.9899	0.0466	0.0255
acute stress	A<C	acute stress	U	-1.9655	0.0494	0.0271
control	A	control	C	1.9369	0.0528	0.0281
acute stress	U	chronic stress	U	1.8834	0.0596	0.0302
control	A<C	control	U	-1.8100	0.0703	0.0313
chronic and acute stress	A	chronic and acute stress	A=C	1.7922	0.0731	0.0318
chronic stress	A	control	A	-1.7291	0.0838	0.0349
chronic and acute stress	A=C	chronic stress	A=C	1.6984	0.0894	0.0365
chronic stress	A	chronic stress	U	-1.6671	0.0955	0.0375
acute stress	A	chronic and acute stress	A	-1.6186	0.1055	0.0396
acute stress	A	chronic stress	A	1.5841	0.1132	0.0411
chronic and acute stress	A	chronic and acute stress	A<C	1.5217	0.1281	0.0432
chronic and acute stress	A>C	chronic and acute stress	U	-1.4978	0.1342	0.0443
chronic stress	A>C	chronic stress	U	-1.4771	0.1396	0.0453
acute stress	A	acute stress	C	1.4705	0.1414	0.0458
chronic and acute stress	A<C	chronic stress	A<C	1.4275	0.1534	0.0490
acute stress	A>C	chronic stress	A>C	1.3937	0.1634	0.0495
chronic and acute stress	A=C	chronic and acute stress	C	1.3538	0.1758	0.0500
chronic and acute stress	A	chronic and acute stress	U	1.3092	0.1905	0.0526
chronic and acute stress	A<C	control	A<C	1.2827	0.1996	0.0542
acute stress	A	acute stress	A<C	1.2657	0.2056	0.0552
acute stress	A<C	acute stress	A>C	-1.2550	0.2095	0.0557
acute stress	A>C	acute stress	C	1.2262	0.2201	0.0578
control	A	control	A=C	1.1915	0.2334	0.0583
chronic and acute stress	A=C	chronic and acute stress	U	-1.1182	0.2635	0.0620
chronic and acute stress	A	control	A	1.0822	0.2792	0.0635
chronic stress	A<C	chronic stress	C	-1.0422	0.2973	0.0661
control	A	control	U	1.0237	0.3060	0.0672
acute stress	A	acute stress	A=C	1.0128	0.3112	0.0682
acute stress	A=C	acute stress	A>C	-1.0033	0.3157	0.0688
acute stress	A>C	chronic and acute stress	A>C	0.9646	0.3347	0.0698
acute stress	A<C	chronic and acute stress	A<C	-0.9058	0.3650	0.0740
acute stress	A=C	chronic stress	A=C	0.8892	0.3739	0.0755
control	A<C	control	A=C	-0.8720	0.3832	0.0760
chronic stress	U	control	U	0.8663	0.3863	0.0766
acute stress	C	control	C	0.8651	0.3870	0.0771
chronic and acute stress	A<C	chronic and acute stress	C	0.8499	0.3954	0.0776
acute stress	A=C	chronic and acute stress	A=C	-0.8258	0.4089	0.0797
chronic stress	A=C	control	A=C	-0.8230	0.4105	0.0802
chronic and acute stress	A=C	control	A=C	0.7786	0.4362	0.0828
chronic and acute stress	A<C	chronic and acute stress	U	-0.7708	0.4408	0.0839
chronic stress	A=C	chronic stress	C	-0.7667	0.4433	0.0844
acute stress	A	acute stress	U	-0.7577	0.4486	0.0859
chronic and acute stress	A=C	chronic and acute stress	A>C	0.7562	0.4496	0.0865
chronic and acute stress	C	control	C	0.6874	0.4919	0.0901
chronic stress	A	chronic stress	C	-0.6363	0.5246	0.0927
control	A=C	control	C	0.6313	0.5278	0.0932
chronic and acute stress	A<C	chronic and acute stress	A>C	0.6158	0.5381	0.0938
control	A<C	control	A>C	-0.6148	0.5387	0.0943
chronic stress	C	control	C	0.5771	0.5639	0.0979
chronic stress	A>C	control	A>C	-0.5741	0.5659	0.0984
control	A=C	control	U	-0.5320	0.5947	0.1000
chronic stress	A>C	chronic stress	C	-0.5305	0.5958	0.1005
acute stress	A<C	acute stress	A=C	-0.5098	0.6102	0.1010
control	A<C	control	C	-0.4874	0.6260	0.1036
control	A>C	control	C	0.4836	0.6286	0.1042
acute stress	A<C	chronic stress	A<C	0.4814	0.6302	0.1052
acute stress	A<C	acute stress	C	-0.4483	0.6539	0.1063
acute stress	A	control	A	-0.4126	0.6799	0.1089
chronic stress	A<C	chronic stress	A=C	-0.4076	0.6836	0.1094
chronic stress	A<C	control	A<C	-0.3838	0.7012	0.1115
chronic and acute stress	A>C	chronic stress	A>C	0.3769	0.7062	0.1135
chronic and acute stress	A>C	control	A>C	-0.3364	0.7366	0.1151
chronic stress	A<C	chronic stress	A>C	-0.3278	0.7431	0.1167
control	A	control	A>C	0.3186	0.7500	0.1177
acute stress	C	chronic stress	C	0.3101	0.7565	0.1182
chronic stress	A	chronic stress	A<C	0.3000	0.7642	0.1193
acute stress	A	acute stress	A>C	-0.2913	0.7708	0.1203
acute stress	A>C	control	A>C	0.2737	0.7843	0.1214
control	A=C	control	A>C	-0.2586	0.7960	0.1224
acute stress	A=C	acute stress	C	0.1947	0.8456	0.1260
acute stress	A<C	control	A<C	0.1940	0.8461	0.1266
acute stress	C	chronic and acute stress	C	0.1736	0.8622	0.1286
acute stress	A>C	acute stress	U	-0.1347	0.8929	0.1313
chronic and acute stress	C	chronic stress	C	0.1304	0.8963	0.1323
acute stress	U	chronic and acute stress	U	-0.1073	0.9145	0.1333
control	A>C	control	U	0.0907	0.9277	0.1349
chronic stress	A	chronic stress	A=C	-0.0612	0.9512	0.1359
chronic stress	A	chronic stress	A>C	-0.0418	0.9667	0.1380
chronic and acute stress	A<C	chronic and acute stress	A=C	-0.0367	0.9708	0.1391
chronic and acute stress	A>C	chronic and acute stress	C	-0.0327	0.9739	0.1411
chronic stress	A=C	chronic stress	A>C	0.0100	0.9920	0.1427
acute stress	A=C	control	A=C	0.0085	0.9932	0.1432
