# Supplementary material for: Infection with an acanthocephalan helminth reduces anxiety-like behaviour in crustacean host
Source: Sci Rep. 2022 Dec 15;12:21649. doi: 10.1038/s41598-022-25484-9 (PMC9755125; doi:10.1038/s41598-022-25484-9)
Supplement: Supplementary file 3 — Supplementary Table S2. [file 41598_2022_25484_MOESM3_ESM.csv]

Intensity	Treatment A	Infection status A	Treatment B	Infection status B	Z	P	BH critical value
LI	chronic and acute stress	cystacanth(s) only	chronic and acute stress	uninfected	-4.2532	0.0000	0.0073
LI	acute stress	cystacanth(s) only	acute stress	uninfected	-3.9526	0.0001	0.0104
LI	chronic stress	mixed infection	chronic stress	uninfected	-3.0530	0.0023	0.0156
LI	chronic and acute stress	acanthella(e) only	chronic and acute stress	cystacanth(s) only	2.9148	0.0036	0.0198
LI	chronic and acute stress	uninfected	control	uninfected	2.8793	0.0040	0.0208
LI	chronic and acute stress	acanthella(e) only	chronic stress	acanthella(e) only	2.7308	0.0063	0.0229
LI	acute stress	uninfected	control	uninfected	2.7307	0.0063	0.0240
LI	chronic stress	cystacanth(s) only	chronic stress	uninfected	-2.5472	0.0109	0.0250
LI	acute stress	mixed infection	acute stress	uninfected	-2.4403	0.0147	0.0302
LI	control	cystacanth(s) only	control	uninfected	-2.2120	0.0270	0.0365
LI	chronic and acute stress	mixed infection	chronic stress	mixed infection	2.1837	0.0290	0.0375
LI	chronic and acute stress	acanthella(e) only	chronic and acute stress	mixed infection	2.0711	0.0383	0.0406
LI	chronic and acute stress	uninfected	chronic stress	uninfected	2.0202	0.0434	0.0427
LI	control	acanthella(e) only	control	cystacanth(s) only	1.9369	0.0528	0.0448
LI	acute stress	uninfected	chronic stress	uninfected	1.8834	0.0596	0.0458
LI	control	acanthella(e) only	control	mixed infection	1.7586	0.0786	0.0479
LI	chronic stress	acanthella(e) only	control	acanthella(e) only	-1.7291	0.0838	0.0490
LI	chronic and acute stress	mixed infection	chronic and acute stress	uninfected	-1.7226	0.0850	0.0500
LI	chronic stress	acanthella(e) only	chronic stress	uninfected	-1.6671	0.0955	0.0542
LI	acute stress	acanthella(e) only	chronic and acute stress	acanthella(e) only	-1.6186	0.1055	0.0583
LI	acute stress	acanthella(e) only	chronic stress	acanthella(e) only	1.5841	0.1132	0.0594
LI	control	mixed infection	control	uninfected	-1.5524	0.1206	0.0625
LI	acute stress	mixed infection	chronic stress	mixed infection	1.5211	0.1282	0.0635
LI	acute stress	acanthella(e) only	acute stress	cystacanth(s) only	1.4705	0.1414	0.0656
LI	chronic and acute stress	mixed infection	control	mixed infection	1.4632	0.1434	0.0667
LI	chronic and acute stress	cystacanth(s) only	chronic and acute stress	mixed infection	-1.3277	0.1843	0.0729
LI	chronic and acute stress	acanthella(e) only	chronic and acute stress	uninfected	1.3092	0.1905	0.0750
LI	chronic stress	cystacanth(s) only	chronic stress	mixed infection	1.2168	0.2237	0.0781
LI	chronic and acute stress	acanthella(e) only	control	acanthella(e) only	1.0822	0.2792	0.0813
LI	control	acanthella(e) only	control	uninfected	1.0237	0.3060	0.0833
LI	acute stress	acanthella(e) only	acute stress	mixed infection	1.0090	0.3130	0.0844
LI	chronic stress	uninfected	control	uninfected	0.8663	0.3863	0.0865
LI	acute stress	cystacanth(s) only	control	cystacanth(s) only	0.8651	0.3870	0.0875
LI	acute stress	mixed infection	control	mixed infection	0.7938	0.4273	0.0906
LI	acute stress	acanthella(e) only	acute stress	uninfected	-0.7577	0.4486	0.0938
LI	chronic stress	mixed infection	control	mixed infection	-0.7517	0.4522	0.0948
LI	chronic and acute stress	cystacanth(s) only	control	cystacanth(s) only	0.6874	0.4919	0.0979
LI	acute stress	mixed infection	chronic and acute stress	mixed infection	-0.6553	0.5123	0.1000
LI	chronic stress	acanthella(e) only	chronic stress	cystacanth(s) only	-0.6363	0.5246	0.1021
LI	chronic stress	cystacanth(s) only	control	cystacanth(s) only	0.5771	0.5639	0.1031
LI	acute stress	cystacanth(s) only	acute stress	mixed infection	-0.4129	0.6797	0.1094
LI	acute stress	acanthella(e) only	control	acanthella(e) only	-0.4126	0.6799	0.1104
LI	acute stress	cystacanth(s) only	chronic stress	cystacanth(s) only	0.3101	0.7565	0.1156
LI	acute stress	cystacanth(s) only	chronic and acute stress	cystacanth(s) only	0.1736	0.8622	0.1188
LI	chronic and acute stress	cystacanth(s) only	chronic stress	cystacanth(s) only	0.1304	0.8963	0.1198
LI	control	cystacanth(s) only	control	mixed infection	-0.1203	0.9042	0.1208
LI	acute stress	uninfected	chronic and acute stress	uninfected	-0.1073	0.9145	0.1229
LI	chronic stress	acanthella(e) only	chronic stress	mixed infection	0.0517	0.9587	0.1250
HI	chronic and acute stress	cystacanth(s) only	chronic and acute stress	uninfected	-4.0760	0.0000	0.0067
HI	acute stress	cystacanth(s) only	acute stress	uninfected	-4.0040	0.0001	0.0083
HI	chronic stress	cystacanth(s) only	chronic stress	uninfected	-3.4710	0.0005	0.0200
HI	chronic and acute stress	mixed infection	chronic and acute stress	uninfected	-3.2991	0.0010	0.0233
HI	chronic stress	mixed infection	chronic stress	uninfected	-2.8405	0.0045	0.0333
HI	chronic and acute stress	uninfected	control	uninfected	2.6063	0.0092	0.0383
HI	acute stress	mixed infection	acute stress	uninfected	-2.1990	0.0279	0.0417
HI	chronic stress	uninfected	control	uninfected	2.1442	0.0320	0.0433
HI	acute stress	uninfected	control	uninfected	2.0768	0.0378	0.0450
HI	control	mixed infection	control	uninfected	-2.0514	0.0402	0.0467
HI	acute stress	mixed infection	control	mixed infection	1.2718	0.2035	0.0533
HI	control	cystacanth(s) only	control	uninfected	-1.2516	0.2107	0.0550
HI	acute stress	cystacanth(s) only	acute stress	mixed infection	-1.0640	0.2873	0.0600
HI	control	cystacanth(s) only	control	mixed infection	0.9326	0.3510	0.0617
HI	chronic stress	mixed infection	control	mixed infection	0.9051	0.3654	0.0633
HI	chronic and acute stress	mixed infection	control	mixed infection	0.6884	0.4912	0.0700
HI	acute stress	cystacanth(s) only	control	cystacanth(s) only	-0.6550	0.5125	0.0717
HI	acute stress	mixed infection	chronic and acute stress	mixed infection	0.5833	0.5597	0.0767
HI	acute stress	uninfected	chronic and acute stress	uninfected	-0.5618	0.5742	0.0783
HI	chronic and acute stress	uninfected	chronic stress	uninfected	0.5377	0.5908	0.0817
HI	acute stress	cystacanth(s) only	chronic stress	cystacanth(s) only	-0.4755	0.6345	0.0850
HI	acute stress	mixed infection	chronic stress	mixed infection	0.4084	0.6830	0.0867
HI	acute stress	cystacanth(s) only	chronic and acute stress	cystacanth(s) only	-0.3628	0.7168	0.0917
HI	chronic and acute stress	cystacanth(s) only	control	cystacanth(s) only	-0.3010	0.7634	0.0950
HI	chronic stress	cystacanth(s) only	chronic stress	mixed infection	-0.2093	0.8342	0.0967
HI	chronic and acute stress	mixed infection	chronic stress	mixed infection	-0.1941	0.8461	0.0983
HI	chronic stress	cystacanth(s) only	control	cystacanth(s) only	-0.1798	0.8573	0.1000
HI	chronic and acute stress	cystacanth(s) only	chronic stress	cystacanth(s) only	-0.1191	0.9052	0.1033
HI	chronic and acute stress	cystacanth(s) only	chronic and acute stress	mixed infection	-0.0912	0.9273	0.1050
HI	acute stress	uninfected	chronic stress	uninfected	-0.0334	0.9734	0.1083
